# Supplementary material for: Influence of the maternal high-intensity-interval-training on the cardiac Sirt6 and lipid profile of the adult male offspring in rats
Source: PLoS One. 2020 Aug 3;15(8):e0237148. doi: 10.1371/journal.pone.0237148 (PMC7398538; doi:10.1371/journal.pone.0237148)
Supplement: S1 File — Abbreviations: Pc group (n = 5), pups of sedentary mothers; Pbp group (n = 6), pups of mothers who exercise only before pregnancy; Pbdp group (n = 4), pups of mothers who exercise prior to and during pregnancy; Pdp group (n = 6), pups of mothers who exercise only during pregnancy. (XLSX) [file pone.0237148.s002.xlsx]

## Sheet: Speed
	Pc	Pbp	Pbdp	Pdp
	11	14	23	20
	17	20	23	20
	20	17	20	17
	14	14	26	23
	14	23		14
		17		23
Mean	15.2	17.5	23	19.5
Std. Deviation	3.421	3.507	2.449	3.507
Std. Error of Mean	1.53	1.432	1.225	1.432

## Sheet: Distance
	Pc	Pbp	Pbdp	Pdp
	74	88	279	228
	150	170	228	279
	200	219	180	190
	54	74	345	279
	99	221		272
		168		219
Mean	115.4	156.7	258	244.5
Std. Deviation	59.39	63.05	70.7	37.5
Std. Error of Mean	26.56	25.74	35.35	15.31
