# Supplementary material for: Influence of the maternal high-intensity-interval-training on the cardiac Sirt6 and lipid profile of the adult male offspring in rats
Source: PLoS One. 2020 Aug 3;15(8):e0237148. doi: 10.1371/journal.pone.0237148 (PMC7398538; doi:10.1371/journal.pone.0237148)
Supplement: S2 File — Abbreviations: Pc group (n = 5), pups of sedentary mothers; Pbp group (n = 6), pups of mothers who exercise only before pregnancy; Pbdp group (n = 4), pups of mothers who exercise prior to and during pregnancy; Pdp group (n = 6), pups of mothers who exercise only during pregnancy. (XLSX) [file pone.0237148.s003.xlsx]

## Sheet: Heart mass
	Pc	Pbp	Pbdp	Pdp
	1.18	1.14	1.16	1.15
	1	1.18	1.22	1.03
	1.23	1.08	1.27	1
	1.18	0.9	1.11	1.1
	1.09	1.16		1.12
		1.06		1.1
Mean	1.136	1.087	1.19	1.083
Std. Deviation	0.09127	0.1025	0.06976	0.0568
Std. Error of Mean	0.04082	0.04185	0.03488	0.02319

## Sheet: Heart mass weight ratio
	Pc	Pbp	Pbdp	Pdp
	0.393	0.4057	0.403282	0.386552
	0.3696	0.3994	0.397394	0.3669
	0.4007	0.3907	0.402408	0.3705
	0.4039	0.3517	0.37144	0.3649
	0.3786	0.3978		0.3649
		0.3799		0.3769
Mean	0.3892	0.3875	0.3936	0.3718
Std. Deviation	0.01466	0.01964	0.01502	0.008539
Std. Error of Mean	0.006555	0.008018	0.00751	0.003486
