# Supplementary material for: Influence of the maternal high-intensity-interval-training on the cardiac Sirt6 and lipid profile of the adult male offspring in rats
Source: PLoS One. 2020 Aug 3;15(8):e0237148. doi: 10.1371/journal.pone.0237148 (PMC7398538; doi:10.1371/journal.pone.0237148)
Supplement: S3 File — Abbreviations: Pc group (n = 5), pups of sedentary mothers; Pbp group (n = 6), pups of mothers who exercise only before pregnancy; Pbdp group (n = 4), pups of mothers who exercise prior to and during pregnancy; Pdp group (n = 6), pups of mothers who exercise only during pregnancy. (XLSX) [file pone.0237148.s004.xlsx]

## Sheet: data set of weekly weight gain
week/group			Pc							Pbp				Pbdp					Pdp
1	15.13	14.19	16.57	15.34	14.27		14.58	13.08	14.43	14.06	15.66	14.12		15.32	16.53	17.63	12.48		15.21	15.86	14.36	15.57	14.34	16.27
2	25.7	24.17	27.28	26.84	20.36		25	23.63	24.39	23.99	25.66	24.61		25.69	27.45	28.34	21.84		26.14	24.75	25.18	25.04	25.51	25.89
3	44.38	43.47	39.69	45.12	40.57		43.48	49.09	41.52	40.35	45.12	43.71		44.92	45.53	48.16	36.76		49.96	39.33	41.27	40.08	42.18	43.44
4	75.81	72.45	61.34	80.91	70.83		74.15	82.34	72	70	76.63	67.67		78.34	80.77	84	72.66		76.41	65.22	68.13	69.71	70.66	74.23
5	115.98	112.81	96.23	120.13	107.08		111.25	120.12	107	105	117.81	106.54		119.9	125.68	127.11	115.71		113.98	98.16	100.7	103.46	106.83	108.89
6	170.54	165.45	158.45	170.09	150.09		153.33	168.22	155	150	160.81	149.01		155.56	167.41	169.99	157.62		156.11	133.34	135.64	138.89	142.9	147.81
7	202.43	190.2	189.56	211.65	192.09		179.16	200.45	170.71	163.56	185.6	178.97		193.89	204.34	208.81	194.95		186.12	165.67	169.28	171.16	184.12	184.37
8	239.78	226.34	223	243.34	230.18		223.33	236.56	213.54	202	232.45	219.65		228.45	240.87	248.27	232.45		220.22	190.87	201.23	213.34	214.65	218.54

## Sheet: Two way ANOVA
Source of Variation	% of total variation	P value	P value summary	Significant?
Interaction	0.4	<0.001	***	Yes
Time	97	<0.001	***	Yes
Column Factor	0.4	0.01	*	Yes
Subject	0.4	<0.001	***	Yes
ANOVA table	SS	DF	MS	F (DFn, DFd)
Interaction	3537	21	168	F (21, 119) = 8
Time	885335	7	126476	F (2, 31) = 5930
Column Factor	3371	3	1124	F (3, 17) = 5
Subject	3863	17	227	F (17, 119) = 11
Residual	2538	119	21
