# Supplementary material for: Influence of the maternal high-intensity-interval-training on the cardiac Sirt6 and lipid profile of the adult male offspring in rats
Source: PLoS One. 2020 Aug 3;15(8):e0237148. doi: 10.1371/journal.pone.0237148 (PMC7398538; doi:10.1371/journal.pone.0237148)
Supplement: S4 File — Abbreviations: Pc group (n = 5), pups of sedentary mothers; Pbp group (n = 6), pups of mothers who exercise only before pregnancy; Pbdp group (n = 4), pups of mothers who exercise prior to and during pregnancy; Pdp group (n = 6), pups of mothers who exercise only during pregnancy. (XLSX) [file pone.0237148.s005.xlsx]

## Sheet: Minimal data
group	TISSUE	sex	number rat	CT of sirt6	CT of igf2	CT of b-actin	FOLD CHANGE	(1)sirt6	igf2
PC	heart	Male	1	27.29	25.23	18.54		0.76313	0.913831
PC	heart	Male	2	26	23.54	17.54		0.933033	1.47427
PC	heart	Male	3	26.35	25.24	18.81		1.76541	1.09429
PC	heart	Male	4	27.19	25.71	18.63		0.870551	0.697372
PC	heart	Male	5	26.22	24.34	17.76		0.933033	0.986233
PC	heart	Male	6
PBP	heart	Male	1	25.82	26.04	18.87		2.65737	0.655197
PBP	heart	Male	2	26.8	23.94	17.66		0.582367	1.21419
PBP	heart	Male	3	25.82	24.08	17.54		1.05702	1.01396
PBP	heart	Male	4	27.52	26.45	18.65		0.702222	0.423373
PBP	heart	Male	5	26.83	27.2	18.45		0.986233	0.219151
PBP	heart	Male	6	25.26	26.03	17.59		1.61328	0.271684
PDP	heart	Male	1	27.18	29.68	18.91		1.06437	0.0540336
PDP	heart	Male	2	24.435	26.31	17.21		2.19619	0.171943
PDP	heart	Male	3	26.05	26.65	18.37		1.60214	0.303549
PDP	heart	Male	4	24.46	24.8	17.54		2.71321	0.615572
PDP	heart	Male	5	23.93	25.14	17.25		3.20428	0.397768
PDP	heart	Male	6	25.24	24.78	18.12		2.36199	0.933033
PBDP	heart	Male	1	26.08	26.99	18.43		1.6358	0.25
PBDP	heart	Male	2	24.487	25.51	17.31		2.27048	0.320856
PBDP	heart	Male	3	24.565	27.22	17.63		2.68515	0.122428
PBDP	heart	Male	4	25.46	25.33	18.18		2.11404	0.664343
PBDP	heart	Male	5
PBDP	heart	Male	6

## Sheet: mean & SEM & SD
sirt6 fold change	Pc	Pbp	Pbdp	Pdp				igf2 fold change	Pc	Pbp	Pbdp	Pdp
	0.76	2.66	1.64	1.06					1.03	0.74	0.28	0.06
	0.93	0.58	2.27	2.2					1.66	1.37	0.36	0.19
	1.77	1.06	2.69	1.6					1.23	1.14	0.14	0.34
	0.87	0.7	2.11	2.71					0.78	0.48	0.75	0.69
	0.93	0.99		3.2					1.11	0.25		0.45
		1.61		2.36						0.31		1.05
Mean	1.052	1.267	2.178	2.188				Mean	1.162	0.715	0.3825	0.4633
Std. Deviation	0.4073	0.7709	0.4338	0.7674				Std. Deviation	0.3235	0.4573	0.2613	0.3601
Std. Error of Mean	0.1822	0.3147	0.2169	0.3133				Std. Error of Mean	0.1447	0.1867	0.1307	0.147
