# Supplementary material for: Influence of the maternal high-intensity-interval-training on the cardiac Sirt6 and lipid profile of the adult male offspring in rats
Source: PLoS One. 2020 Aug 3;15(8):e0237148. doi: 10.1371/journal.pone.0237148 (PMC7398538; doi:10.1371/journal.pone.0237148)
Supplement: S5 File — Abbreviations: Pc group (n = 5), pups of sedentary mothers; Pbp group (n = 6), pups of mothers who exercise only before pregnancy; Pbdp group (n = 4), pups of mothers who exercise prior to and during pregnancy; Pdp group (n = 6), pups of mothers who exercise only during pregnancy. (XLSX) [file pone.0237148.s006.xlsx]

## Sheet: LDL
Group of pups	Pc	Pbp	Pbdp	Pdp
	39	44	34	32
	40	39	36	36
	46	38	40	38
	45	45	32	32
	45	34		36
		45		34
Mean	43	40.83	35.5	34.67
Std. Deviation	3.24	4.535	3.416	2.422
Std. Error of Mean	1.449	1.851	1.708	0.9888

## Sheet: HDL
Group of pups	Pc	Pbp	Pbdp	Pdp
	28	27	28	25
	26	24	26	26
	23	23	26	26
	27	26	25	23
	25	22		23
		26		25
Mean	25.8	24.67	26.25	24.67
Std. Deviation	1.924	1.966	1.258	1.366
Std. Error of Mean	0.8602	0.8028	0.6292	0.5578

## Sheet: TG
Group of pups	Pc	Pbp	Pbdp	Pdp
	50	40	52	53
	49	40	38	52
	46	43	48	47
	42	46	42	40
	44	42		38
		47		40
Mean	46.2	43	45	45
Std. Deviation	3.347	2.966	6.218	6.573
Std. Error of Mean	1.497	1.211	3.109	2.683

## Sheet: Cho
Group of pups	Pc	Pbp	Pbdp	Pdp
	77	76	68	68
	76	79	67	70
	78	71	76	73
	79	69	65	69
	85	70		65
		81		75
Mean	79	74.33	69	70
Std. Deviation	3.536	5.046	4.83	3.578
Std. Error of Mean	1.581	2.06	2.415	1.461
